# Supplementary material for: Prebiotic Supplementation During Pregnancy Modifies the Gut Microbiota and Increases Metabolites in Amniotic Fluid, Driving a Tolerogenic Environment In Utero
Source: Front Immunol. 2021 Jul 14;12:712614. doi: 10.3389/fimmu.2021.712614 (PMC8317504; doi:10.3389/fimmu.2021.712614)
Supplement: Supplementary file 2 [file Table_1.xls]

## Sheet: info
	OTUs différents des Mère 21 jours nourries contrôle ou prébiotique

## Sheet: OTUdesseqd21
	OTU	baseMean	log2FoldChange	lfcSE	stat	pvalue	padj	Kingdom	Phylum	Class	Order	Family	Genus	Species	OTU.label
9	Cluster_29	156.155	10.7763	1.03135	10.4487	1.48598e-25	1.80918e-23	Bacteria	Bacteroidota	Bacteroidia	Bacteroidales	Muribaculaceae	unknown genus	unknown species
13	Cluster_36	673.069	9.79624	0.854366	11.4661	1.95281e-30	4.75509e-28	Bacteria	Bacteroidota	Bacteroidia	Bacteroidales	Muribaculaceae	unknown genus	unknown species
5	Cluster_18	224.052	9.22547	1.09037	8.46089	2.65345e-17	1.07686e-15	Bacteria	Bacteroidota	Bacteroidia	Bacteroidales	Muribaculaceae	unknown genus	unknown species
34	Cluster_24	202.341	8.97869	1.10589	8.11897	4.70146e-16	1.52641e-14	Bacteria	Bacteroidota	Bacteroidia	Bacteroidales	Muribaculaceae	unknown genus	unknown species
69	Cluster_197	29.8112	8.77297	1.85106	4.73943	2.14325e-06	1.55785e-05	Bacteria	Firmicutes	Clostridia	Lachnospirales	Lachnospiraceae	Lachnospiraceae NK4A136 group	unknown species	Lachnospiraceae NK4A136 group
123	Cluster_141	85.3851	8.63091	0.940308	9.17881	4.35867e-20	3.53779e-18	Bacteria	Firmicutes	Clostridia	Lachnospirales	Lachnospiraceae	Lachnoclostridium	Faecalicatena orotica	Faecalicatena orotica
41	Cluster_39	36.9565	8.3056	1.75626	4.72915	2.25464e-06	1.59132e-05	Bacteria	Bacteroidota	Bacteroidia	Bacteroidales	Muribaculaceae	unknown genus	unknown species
14	Cluster_536	22.5959	8.17681	0.999256	8.18289	2.77105e-16	9.63929e-15	Bacteria	Bacteroidota	Bacteroidia	Bacteroidales	Muribaculaceae	unknown genus	unknown species
35	Cluster_118	25.3017	8.14658	1.01322	8.0403	8.96155e-16	2.72767e-14	Bacteria	Bacteroidota	Bacteroidia	Bacteroidales	Muribaculaceae	unknown genus	unknown species
28	Cluster_448	14.7347	7.75514	1.22283	6.34195	2.2687e-10	3.24959e-09	Bacteria	Bacteroidota	Bacteroidia	Bacteroidales	Muribaculaceae	unknown genus	unknown species
39	Cluster_480	13.6286	7.64238	1.19522	6.39414	1.61456e-10	2.3827e-09	Bacteria	Bacteroidota	Bacteroidia	Bacteroidales	Muribaculaceae	unknown genus	unknown species
70	Cluster_362	12.8077	7.55409	1.80259	4.19068	2.7812e-05	0.00014409	Bacteria	Firmicutes	Clostridia	Lachnospirales	Lachnospiraceae	Lachnospiraceae NK4A136 group	unknown species	Lachnospiraceae NK4A136 group
175	Cluster_291	12.0873	7.47001	1.9465	3.83766	0.000124214	0.000544974	Bacteria	Firmicutes	Bacilli	Erysipelotrichales	Erysipelotrichaceae	Dubosiella	unknown species	Dubosiella
122	Cluster_767	11.3739	7.38104	1.17028	6.30708	2.84353e-10	3.95656e-09	Bacteria	Firmicutes	Clostridia	Lachnospirales	Lachnospiraceae	Lachnospiraceae UCG-006	unknown species	Lachnospiraceae UCG-006
141	Cluster_589	12.6405	7.13844	1.98508	3.59605	0.00032308	0.00130033	Bacteria	Firmicutes	Clostridia	Lachnospirales	Lachnospiraceae	Roseburia	unknown species	Roseburia
15	Cluster_393	12.1689	7.07879	0.94299	7.50675	6.06121e-14	1.55358e-12	Bacteria	Bacteroidota	Bacteroidia	Bacteroidales	Muribaculaceae	unknown genus	unknown species
18	Cluster_423	8.9417	7.03539	1.12617	6.24719	4.17897e-10	5.65321e-09	Bacteria	Bacteroidota	Bacteroidia	Bacteroidales	Muribaculaceae	unknown genus	unknown species
164	Cluster_288	11.542	7.00427	1.15011	6.09009	1.1285e-09	1.40918e-08	Bacteria	Firmicutes	Clostridia	Clostridia UCG-014	unknown family	unknown genus	unknown species
163	Cluster_239	8.30828	6.93114	1.69005	4.10115	4.11095e-05	0.000204289	Bacteria	Firmicutes	Clostridia	Clostridia UCG-014	unknown family	unknown genus	unknown species
176	Cluster_316	8.30789	6.92845	1.64917	4.20119	2.6552e-05	0.000139041	Bacteria	Firmicutes	Bacilli	Erysipelotrichales	Erysipelotrichaceae	Dubosiella	unknown species	Dubosiella
16	Cluster_1077	8.10254	6.88929	1.0739	6.41522	1.4062e-10	2.20909e-09	Bacteria	Bacteroidota	Bacteroidia	Bacteroidales	Muribaculaceae	unknown genus	unknown species
100	Cluster_446	12.1208	6.87711	0.73772	9.32211	1.14044e-20	1.11079e-18	Bacteria	Firmicutes	Clostridia	Lachnospirales	Lachnospiraceae	Lachnospiraceae NK4A136 group	unknown species	Lachnospiraceae NK4A136 group
133	Cluster_387	15.3112	6.82307	1.72904	3.94616	7.9414e-05	0.000375482	Bacteria	Firmicutes	Clostridia	Lachnospirales	Lachnospiraceae	Lachnospiraceae UCG-001	unknown species	Lachnospiraceae UCG-001
167	Cluster_301	10.0369	6.81041	0.79957	8.51759	1.62902e-17	7.21213e-16	Bacteria	Firmicutes	Clostridia	Oscillospirales	Ruminococcaceae	unknown genus	Clostridium sp.	Clostridium sp.
12	Cluster_760	7.60094	6.7975	1.01464	6.69941	2.0926e-11	3.91961e-10	Bacteria	Bacteroidota	Bacteroidia	Bacteroidales	Muribaculaceae	unknown genus	unknown species
65	Cluster_171	24.2647	6.63815	1.51296	4.38752	1.14649e-05	6.56872e-05	Bacteria	Firmicutes	Clostridia	Lachnospirales	Lachnospiraceae	Lachnospiraceae NK4A136 group	unknown species	Lachnospiraceae NK4A136 group
6	Cluster_323	7.3627	6.14345	1.18815	5.17059	2.33353e-07	1.99374e-06	Bacteria	Bacteroidota	Bacteroidia	Bacteroidales	Muribaculaceae	unknown genus	unknown species
67	Cluster_50	75.2886	6.10689	1.48423	4.11451	3.88009e-05	0.000194804	Bacteria	Firmicutes	Clostridia	Lachnospirales	Lachnospiraceae	Lachnospiraceae NK4A136 group	unknown species	Lachnospiraceae NK4A136 group
20	Cluster_255	4.68552	6.10403	1.45013	4.20929	2.56176e-05	0.000135607	Bacteria	Bacteroidota	Bacteroidia	Bacteroidales	Muribaculaceae	unknown genus	unknown species
10	Cluster_700	4.30839	5.98317	1.17797	5.07924	3.78945e-07	3.1279e-06	Bacteria	Bacteroidota	Bacteroidia	Bacteroidales	Muribaculaceae	unknown genus	unknown species
26	Cluster_1694	4.64067	5.87916	1.1812	4.97727	6.44863e-07	5.14834e-06	Bacteria	Bacteroidota	Bacteroidia	Bacteroidales	Muribaculaceae	unknown genus	unknown species
11	Cluster_310	3.77671	5.79289	1.7858	3.24387	0.00117919	0.00396044	Bacteria	Bacteroidota	Bacteroidia	Bacteroidales	Muribaculaceae	unknown genus	unknown species
89	Cluster_234	22.2126	5.59973	0.712757	7.85644	3.95212e-15	1.06927e-13	Bacteria	Firmicutes	Clostridia	Lachnospirales	Lachnospiraceae	Acetatifactor	unknown species	Acetatifactor
25	Cluster_867	3.21319	5.55957	1.34841	4.12305	3.73891e-05	0.000189672	Bacteria	Bacteroidota	Bacteroidia	Bacteroidales	Muribaculaceae	unknown genus	unknown species
27	Cluster_15	953.586	5.45673	0.600924	9.08057	1.08004e-19	7.51402e-18	Bacteria	Bacteroidota	Bacteroidia	Bacteroidales	Muribaculaceae	unknown genus	unknown species
148	Cluster_581	2.92725	5.42749	1.69016	3.21122	0.00132172	0.00440876	Bacteria	Firmicutes	Clostridia	Oscillospirales	UCG-010	unknown genus	unknown species
17	Cluster_441	11.013	5.41149	0.677495	7.9875	1.37703e-15	3.94477e-14	Bacteria	Bacteroidota	Bacteroidia	Bacteroidales	Muribaculaceae	unknown genus	unknown species
8	Cluster_408	3.34912	5.40386	1.69485	3.18841	0.0014306	0.00467584	Bacteria	Bacteroidota	Bacteroidia	Bacteroidales	Muribaculaceae	unknown genus	unknown species
7	Cluster_450	2.85346	5.38884	1.78765	3.01448	0.00257424	0.00764423	Bacteria	Bacteroidota	Bacteroidia	Bacteroidales	Muribaculaceae	unknown genus	unknown species
21	Cluster_322	2.76022	5.3408	1.75944	3.03551	0.00240127	0.00717434	Bacteria	Bacteroidota	Bacteroidia	Bacteroidales	Muribaculaceae	unknown genus	unknown species
108	Cluster_1024	3.13063	5.29198	0.82386	6.42341	1.33259e-10	2.16324e-09	Bacteria	Firmicutes	Clostridia	Lachnospirales	Lachnospiraceae	Lachnoclostridium	unknown species	Lachnoclostridium
119	Cluster_879	3.89204	5.20633	0.948646	5.48817	4.06127e-08	3.87811e-07	Bacteria	Firmicutes	Clostridia	Lachnospirales	Lachnospiraceae	Lachnospiraceae UCG-006	unknown species	Lachnospiraceae UCG-006
33	Cluster_755	2.48221	5.18786	1.69385	3.06276	0.00219303	0.00667504	Bacteria	Bacteroidota	Bacteroidia	Bacteroidales	Muribaculaceae	unknown genus	unknown species
179	Cluster_271	7.50284	5.01255	1.16742	4.2937	1.75719e-05	9.50834e-05	Bacteria	Actinobacteriota	Coriobacteriia	Coriobacteriales	Eggerthellaceae	Enterorhabdus	Adlercreutzia mucosicola	Adlercreutzia mucosicola
38	Cluster_654	2.17392	4.9947	1.11408	4.48324	7.35196e-06	4.36634e-05	Bacteria	Bacteroidota	Bacteroidia	Bacteroidales	Muribaculaceae	unknown genus	unknown species
165	Cluster_280	12.7416	4.94356	1.38683	3.56465	0.000364336	0.0014309	Bacteria	Firmicutes	Clostridia	Oscillospirales	Ruminococcaceae	unknown genus	Acutalibacter muris	Acutalibacter muris
37	Cluster_726	2.06301	4.91538	1.04544	4.70171	2.57988e-06	1.745e-05	Bacteria	Bacteroidota	Bacteroidia	Bacteroidales	Muribaculaceae	unknown genus	unknown species
138	Cluster_1302	9.17149	4.79849	1.31437	3.65079	0.000261439	0.00107899	Bacteria	Firmicutes	Clostridia	Lachnospirales	Lachnospiraceae	A2	unknown species	A2
4	Cluster_1166	2.53179	4.76223	1.38878	3.42907	0.000605655	0.0022177	Bacteria	Bacteroidota	Bacteroidia	Bacteroidales	Muribaculaceae	unknown genus	unknown species
66	Cluster_852	2.48719	4.75375	1.3482	3.52599	0.000421902	0.00164373	Bacteria	Firmicutes	Clostridia	Lachnospirales	Lachnospiraceae	Lachnospiraceae NK4A136 group	unknown species	Lachnospiraceae NK4A136 group
161	Cluster_728	1.83095	4.74144	1.20228	3.94372	8.02279e-05	0.000375682	Bacteria	Firmicutes	Clostridia	Clostridia vadinBB60 group	unknown family	unknown genus	unknown species
36	Cluster_1214	2.13646	4.73312	1.20968	3.91271	9.1267e-05	0.000415393	Bacteria	Bacteroidota	Bacteroidia	Bacteroidales	Muribaculaceae	unknown genus	unknown species
145	Cluster_341	1.99125	4.6512	1.55427	2.99253	0.00276676	0.00811695	Bacteria	Firmicutes	Clostridia	Lachnospirales	Lachnospiraceae	ASF356	unknown species	ASF356
104	Cluster_430	5.12092	4.58301	0.697592	6.56976	5.03963e-11	8.46311e-10	Bacteria	Firmicutes	Clostridia	Lachnospirales	Lachnospiraceae	Lachnoclostridium	unknown species	Lachnoclostridium
98	Cluster_75	48.5287	4.5691	0.860117	5.31219	1.08316e-07	9.85957e-07	Bacteria	Firmicutes	Clostridia	Lachnospirales	Lachnospiraceae	unknown genus	unknown species
47	Cluster_25	89.0954	4.54466	0.953102	4.76828	1.85804e-06	1.37101e-05	Bacteria	Bacteroidota	Bacteroidia	Bacteroidales	Marinifilaceae	Odoribacter	unknown species	Odoribacter
1	Cluster_823	20.8813	4.47926	0.765597	5.85068	4.89556e-09	5.54451e-08	Bacteria	Bacteroidota	Bacteroidia	Bacteroidales	Muribaculaceae	unknown genus	unknown species
174	Cluster_524	3.20723	4.46782	0.924507	4.83265	1.34731e-06	1.00944e-05	Bacteria	Firmicutes	Bacilli	Erysipelotrichales	Erysipelotrichaceae	Faecalibaculum	unknown species	Faecalibaculum
121	Cluster_37	309.965	4.40986	0.491294	8.97601	2.80776e-19	1.70922e-17	Bacteria	Firmicutes	Clostridia	Lachnospirales	Lachnospiraceae	Lachnospiraceae UCG-006	unknown species	Lachnospiraceae UCG-006
99	Cluster_46	200.805	4.39045	0.494578	8.87717	6.85833e-19	3.71112e-17	Bacteria	Firmicutes	Clostridia	Lachnospirales	Lachnospiraceae	Lachnospiraceae NK4A136 group	unknown species	Lachnospiraceae NK4A136 group
146	Cluster_342	1.64625	4.37286	1.63213	2.67923	0.00737915	0.0202334	Bacteria	Firmicutes	Clostridia	Lachnospirales	Lachnospiraceae	ASF356	unknown species	ASF356
105	Cluster_674	2.19125	4.313	0.771459	5.59071	2.26147e-08	2.24762e-07	Bacteria	Firmicutes	Clostridia	Lachnospirales	Lachnospiraceae	Lachnoclostridium	unknown species	Lachnoclostridium
96	Cluster_1267	3.33943	4.29628	1.19687	3.5896	0.000331189	0.00132204	Bacteria	Firmicutes	Clostridia	Lachnospirales	Lachnospiraceae	Lachnoclostridium	unknown species	Lachnoclostridium
147	Cluster_814	1.37926	4.09901	1.03848	3.94714	7.9091e-05	0.000375482	Bacteria	Firmicutes	Clostridia	Oscillospirales	UCG-010	unknown genus	unknown species
19	Cluster_192	12.1188	4.07743	0.861612	4.73233	2.21955e-06	1.58959e-05	Bacteria	Bacteroidota	Bacteroidia	Bacteroidales	Muribaculaceae	unknown genus	unknown species
40	Cluster_876	1.13572	4.06051	1.42018	2.85915	0.0042478	0.0121687	Bacteria	Bacteroidota	Bacteroidia	Bacteroidales	Muribaculaceae	unknown genus	unknown species
48	Cluster_454	1.4334	3.93098	1.18294	3.32305	0.000890401	0.00312111	Bacteria	Bacteroidota	Bacteroidia	Bacteroidales	Marinifilaceae	Odoribacter	unknown species	Odoribacter
94	Cluster_644	4.152	3.91568	1.00399	3.90011	9.61482e-05	0.000433557	Bacteria	Firmicutes	Clostridia	Lachnospirales	Lachnospiraceae	unknown genus	unknown species
137	Cluster_541	22.9427	3.90419	1.02749	3.79975	0.000144842	0.000629804	Bacteria	Firmicutes	Clostridia	Lachnospirales	Lachnospiraceae	A2	unknown species	A2
42	Cluster_853	1.01015	3.88213	1.23444	3.14486	0.00166167	0.00528912	Bacteria	Bacteroidota	Bacteroidia	Bacteroidales	Muribaculaceae	unknown genus	unknown species
117	Cluster_347	0.998239	3.87252	1.4642	2.64479	0.00817407	0.0219932	Bacteria	Firmicutes	Clostridia	Lachnospirales	Lachnospiraceae	Lachnospiraceae UCG-006	unknown species	Lachnospiraceae UCG-006
134	Cluster_1478	1.16774	3.82345	1.19614	3.19648	0.00139114	0.00457759	Bacteria	Firmicutes	Clostridia	Lachnospirales	Lachnospiraceae	Roseburia	unknown species	Roseburia
103	Cluster_981	2.44652	3.79016	1.45471	2.60544	0.00917567	0.0245525	Bacteria	Firmicutes	Clostridia	Lachnospirales	Lachnospiraceae	Lachnospiraceae FCS020 group	unknown species	Lachnospiraceae FCS020 group
32	Cluster_537	0.948504	3.78686	0.965517	3.9221	8.77792e-05	0.000403287	Bacteria	Bacteroidota	Bacteroidia	Bacteroidales	Muribaculaceae	unknown genus	unknown species
75	Cluster_420	1.58439	3.57378	1.08116	3.30549	0.000948096	0.00327463	Bacteria	Firmicutes	Clostridia	Lachnospirales	Lachnospiraceae	unknown genus	unknown species
49	Cluster_474	1.98116	3.50228	1.10357	3.1736	0.00150561	0.00486065	Bacteria	Bacteroidota	Bacteroidia	Bacteroidales	Marinifilaceae	Odoribacter	unknown species	Odoribacter
30	Cluster_1261	0.895772	3.46048	1.25243	2.76302	0.00572701	0.016029	Bacteria	Bacteroidota	Bacteroidia	Bacteroidales	Muribaculaceae	Muribaculum	Muribaculum intestinale	Muribaculum intestinale
120	Cluster_715	6.40829	3.42886	0.995415	3.44465	0.000571794	0.00210957	Bacteria	Firmicutes	Clostridia	Lachnospirales	Lachnospiraceae	Lachnospiraceae UCG-006	unknown species	Lachnospiraceae UCG-006
31	Cluster_1623	6.69103	3.26841	0.83911	3.89509	9.81615e-05	0.000438575	Bacteria	Bacteroidota	Bacteroidia	Bacteroidales	Muribaculaceae	unknown genus	unknown species
22	Cluster_1534	1.2531	3.2517	1.25418	2.59268	0.00952316	0.0253431	Bacteria	Bacteroidota	Bacteroidia	Bacteroidales	Muribaculaceae	unknown genus	unknown species
29	Cluster_43	40.0571	3.18906	1.03052	3.09461	0.00197071	0.00607426	Bacteria	Bacteroidota	Bacteroidia	Bacteroidales	Muribaculaceae	Muribaculum	unknown species	Muribaculum
139	Cluster_41	605.5	3.0983	1.15673	2.6785	0.00739537	0.0202334	Bacteria	Firmicutes	Clostridia	Lachnospirales	Lachnospiraceae	A2	unknown species	A2
140	Cluster_109	29.0211	3.06989	1.24832	2.45922	0.0139238	0.035502	Bacteria	Firmicutes	Clostridia	Lachnospirales	Lachnospiraceae	A2	unknown species	A2
95	Cluster_116	30.1017	3.06465	0.703144	4.3585	1.30959e-05	7.3307e-05	Bacteria	Firmicutes	Clostridia	Lachnospirales	Lachnospiraceae	unknown genus	unknown species
158	Cluster_372	2.92279	3.04293	1.30212	2.3369	0.0194443	0.046878	Bacteria	Firmicutes	Clostridia	Oscillospirales	Oscillospiraceae	unknown genus	unknown species
114	Cluster_1204	5.00732	2.9641	1.03765	2.85654	0.0042828	0.0121972	Bacteria	Firmicutes	Clostridia	Lachnospirales	Lachnospiraceae	Lachnoclostridium	unknown species	Lachnoclostridium
46	Cluster_112	18.7798	2.90075	0.948787	3.05733	0.00223319	0.00675506	Bacteria	Bacteroidota	Bacteroidia	Bacteroidales	Rikenellaceae	Alistipes	unknown species	Alistipes
61	Cluster_123	36.2539	2.87292	0.618948	4.64163	3.45678e-06	2.1863e-05	Bacteria	Firmicutes	Clostridia	Lachnospirales	Lachnospiraceae	Eisenbergiella	unknown species	Eisenbergiella
170	Cluster_231	6.41842	2.84592	0.933498	3.04866	0.00229862	0.00691006	Bacteria	Firmicutes	Clostridia	Oscillospirales	Ruminococcaceae	Harryflintia	unknown species	Harryflintia
109	Cluster_22	314.202	2.79835	0.488953	5.72314	1.04571e-08	1.15741e-07	Bacteria	Firmicutes	Clostridia	Lachnospirales	Lachnospiraceae	Lachnoclostridium	unknown species	Lachnoclostridium
97	Cluster_72	31.7961	2.72906	0.531723	5.13249	2.85933e-07	2.40085e-06	Bacteria	Firmicutes	Clostridia	Lachnospirales	Lachnospiraceae	unknown genus	unknown species
177	Cluster_376	5.02559	2.72486	0.729065	3.73747	0.000185878	0.000794059	Bacteria	Firmicutes	Clostridia	Peptostreptococcales-Tissierellales	Anaerovoracaceae	[Eubacterium] nodatum group	unknown species	[Eubacterium] nodatum group
116	Cluster_57	58.5292	2.6671	0.597327	4.46505	8.00506e-06	4.69695e-05	Bacteria	Firmicutes	Clostridia	Lachnospirales	Lachnospiraceae	Lachnospiraceae UCG-006	unknown species	Lachnospiraceae UCG-006
3	Cluster_648	7.49788	2.57147	0.642701	4.00104	6.30651e-05	0.000307127	Bacteria	Bacteroidota	Bacteroidia	Bacteroidales	Muribaculaceae	unknown genus	unknown species
106	Cluster_1565	2.8162	2.55295	1.05499	2.41988	0.0155255	0.0389737	Bacteria	Firmicutes	Clostridia	Lachnospirales	Lachnospiraceae	unknown genus	unknown species
23	Cluster_62	56.3602	2.41932	0.538488	4.49281	7.02906e-06	4.22611e-05	Bacteria	Bacteroidota	Bacteroidia	Bacteroidales	Muribaculaceae	unknown genus	unknown species
154	Cluster_358	3.3082	2.38096	0.762625	3.12205	0.00179593	0.00560654	Bacteria	Firmicutes	Clostridia	Oscillospirales	Oscillospiraceae	unknown genus	Clostridium sp.	Clostridium sp.
2	Cluster_16	620.283	2.35681	0.701483	3.35975	0.000780127	0.00281424	Bacteria	Bacteroidota	Bacteroidia	Bacteroidales	Muribaculaceae	unknown genus	unknown species
178	Cluster_540	3.5794	2.16469	0.745334	2.90433	0.00368043	0.0106689	Bacteria	Actinobacteriota	Coriobacteriia	Coriobacteriales	Eggerthellaceae	Enterorhabdus	mouse gut metagenome	mouse gut metagenome
162	Cluster_864	4.34725	2.14231	0.852877	2.51186	0.0120096	0.0307825	Bacteria	Firmicutes	Clostridia	Clostridia vadinBB60 group	unknown family	unknown genus	unknown species
157	Cluster_165	22.2483	-2.00459	0.78982	-2.53803	0.0111478	0.0290319	Bacteria	Firmicutes	Clostridia	Oscillospirales	Oscillospiraceae	Intestinimonas	unknown species	Intestinimonas
150	Cluster_95	73.9003	-2.13274	0.428103	-4.98183	6.29847e-07	5.11226e-06	Bacteria	Firmicutes	Clostridia	Oscillospirales	Oscillospiraceae	Intestinimonas	unknown species	Intestinimonas
144	Cluster_26	178.747	-2.1689	0.313503	-6.91828	4.57168e-12	9.27669e-11	Bacteria	Firmicutes	Clostridia	Lachnospirales	Lachnospiraceae	Tuzzerella	unknown species	Tuzzerella
68	Cluster_79	62.2065	-2.23694	0.517269	-4.32452	1.52867e-05	8.36476e-05	Bacteria	Firmicutes	Clostridia	Lachnospirales	Lachnospiraceae	unknown genus	unknown species
24	Cluster_132	50.1297	-2.26029	0.485933	-4.65145	3.29602e-06	2.11205e-05	Bacteria	Bacteroidota	Bacteroidia	Bacteroidales	Muribaculaceae	unknown genus	unknown species
149	Cluster_884	1.75166	-2.28568	0.964667	-2.3694	0.0178171	0.0436026	Bacteria	Firmicutes	Clostridia	Oscillospirales	Oscillospiraceae	Colidextribacter	unknown species	Colidextribacter
57	Cluster_156	34.495	-2.37626	0.684574	-3.47115	0.000518239	0.00198726	Bacteria	Bacteroidota	Bacteroidia	Bacteroidales	Bacteroidaceae	Bacteroides	Bacteroides acidifaciens	Bacteroides acidifaciens
151	Cluster_97	60.7204	-2.39744	0.985365	-2.43305	0.0149724	0.0377801	Bacteria	Firmicutes	Clostridia	Oscillospirales	Oscillospiraceae	Intestinimonas	unknown species	Intestinimonas
58	Cluster_398	7.82747	-2.43024	0.759251	-3.20084	0.00137026	0.00453956	Bacteria	Bacteroidota	Bacteroidia	Bacteroidales	Bacteroidaceae	Bacteroides	Bacteroides acidifaciens	Bacteroides acidifaciens
160	Cluster_969	5.62138	-2.54514	0.827197	-3.07683	0.00209217	0.00640808	Bacteria	Firmicutes	Clostridia	Oscillospirales	Oscillospiraceae	unknown genus	unknown species
93	Cluster_115	27.2839	-2.58879	0.456219	-5.67443	1.39147e-08	1.4418e-07	Bacteria	Firmicutes	Clostridia	Lachnospirales	Lachnospiraceae	unknown genus	unknown species
155	Cluster_120	42.4573	-2.61254	0.349592	-7.47312	7.83148e-14	1.90697e-12	Bacteria	Firmicutes	Clostridia	Oscillospirales	Oscillospiraceae	Intestinimonas	unknown species	Intestinimonas
52	Cluster_356	3.55567	-2.66214	1.10583	-2.40737	0.0160678	0.0399235	Bacteria	Bacteroidota	Bacteroidia	Bacteroidales	Bacteroidaceae	Bacteroides	unknown species	Bacteroides
44	Cluster_189	19.0162	-2.77978	0.805438	-3.45127	0.000557953	0.00209018	Bacteria	Bacteroidota	Bacteroidia	Bacteroidales	Rikenellaceae	Alistipes	unknown species	Alistipes
153	Cluster_45	97.2748	-2.79673	0.690216	-4.05197	5.07888e-05	0.00024984	Bacteria	Firmicutes	Clostridia	Oscillospirales	Oscillospiraceae	Intestinimonas	unknown species	Intestinimonas
168	Cluster_56	57.231	-2.83428	0.822659	-3.44527	0.000570492	0.00210957	Bacteria	Firmicutes	Clostridia	Oscillospirales	Ruminococcaceae	unknown genus	unknown species
169	Cluster_254	7.73082	-2.83778	0.50209	-5.65194	1.58648e-08	1.60961e-07	Bacteria	Firmicutes	Clostridia	Oscillospirales	Ruminococcaceae	unknown genus	unknown species
172	Cluster_251	7.3221	-2.84135	0.649123	-4.37721	1.20206e-05	6.80704e-05	Bacteria	Firmicutes	Clostridia	Peptococcales	Peptococcaceae	unknown genus	unknown species
50	Cluster_425	18.1829	-2.84652	1.05364	-2.7016	0.00690071	0.0190946	Bacteria	Bacteroidota	Bacteroidia	Bacteroidales	Marinifilaceae	Odoribacter	unknown species	Odoribacter
45	Cluster_1594	2.88562	-3.07919	1.25978	-2.44423	0.0145163	0.0368201	Bacteria	Bacteroidota	Bacteroidia	Bacteroidales	Rikenellaceae	Alistipes	unknown species	Alistipes
132	Cluster_1469	4.52036	-3.13159	0.934375	-3.35153	0.000803661	0.00285681	Bacteria	Firmicutes	Clostridia	Lachnospirales	Lachnospiraceae	Lachnospiraceae UCG-008	unknown species	Lachnospiraceae UCG-008
152	Cluster_60	97.8474	-3.15376	0.593873	-5.3105	1.09326e-07	9.85957e-07	Bacteria	Firmicutes	Clostridia	Oscillospirales	Oscillospiraceae	unknown genus	Clostridium sp.	Clostridium sp.
136	Cluster_218	12.5464	-3.21338	0.685188	-4.68978	2.73501e-06	1.82459e-05	Bacteria	Firmicutes	Clostridia	Lachnospirales	Lachnospiraceae	A2	unknown species	A2
127	Cluster_933	2.24143	-3.23999	1.27983	-2.53159	0.0113547	0.0294135	Bacteria	Firmicutes	Clostridia	Lachnospirales	Lachnospiraceae	Roseburia	unknown species	Roseburia
53	Cluster_1044	11.6599	-3.26696	1.00154	-3.26193	0.00110657	0.00375656	Bacteria	Bacteroidota	Bacteroidia	Bacteroidales	Bacteroidaceae	Bacteroides	unknown species	Bacteroides
87	Cluster_833	3.13345	-3.44385	1.14625	-3.00444	0.0026607	0.00785309	Bacteria	Firmicutes	Clostridia	Lachnospirales	Lachnospiraceae	Blautia	Lachnospiraceae bacterium 615	Lachnospiraceae bacterium 615
43	Cluster_7	1567.83	-3.45084	0.705808	-4.8892	1.01244e-06	7.95258e-06	Bacteria	Bacteroidota	Bacteroidia	Bacteroidales	Rikenellaceae	Alistipes	unknown species	Alistipes
81	Cluster_645	3.87533	-3.48557	0.998327	-3.49141	0.000480474	0.00185707	Bacteria	Firmicutes	Clostridia	Lachnospirales	Lachnospiraceae	Blautia	Lachnospiraceae bacterium DW59	Lachnospiraceae bacterium DW59
60	Cluster_55	143.897	-3.57496	0.979885	-3.64835	0.000263928	0.00108011	Bacteria	Firmicutes	Clostridia	Lachnospirales	Lachnospiraceae	unknown genus	unknown species
51	Cluster_282	11.59	-3.61182	1.09948	-3.28504	0.00101969	0.00349709	Bacteria	Bacteroidota	Bacteroidia	Bacteroidales	Tannerellaceae	Parabacteroides	Parabacteroides goldsteinii	Parabacteroides goldsteinii
76	Cluster_273	13.6836	-3.73463	0.891757	-4.18795	2.81488e-05	0.0001443	Bacteria	Firmicutes	Clostridia	Lachnospirales	Lachnospiraceae	unknown genus	unknown species
102	Cluster_318	5.02187	-3.74111	1.03986	-3.59772	0.000321019	0.00130033	Bacteria	Firmicutes	Clostridia	Lachnospirales	Lachnospiraceae	GCA-900066575	unknown species	GCA-900066575
156	Cluster_1381	3.15062	-3.75479	1.09869	-3.4175	0.00063199	0.00229686	Bacteria	Firmicutes	Clostridia	Oscillospirales	Oscillospiraceae	Colidextribacter	unknown species	Colidextribacter
86	Cluster_779	2.59711	-3.82822	1.06822	-3.58373	0.000338717	0.0013411	Bacteria	Firmicutes	Clostridia	Lachnospirales	Lachnospiraceae	Blautia	Lachnospiraceae bacterium 28-4	Lachnospiraceae bacterium 28-4
59	Cluster_566	6.09584	-3.84563	0.836492	-4.59734	4.27927e-06	2.6718e-05	Bacteria	Firmicutes	Clostridia	Lachnospirales	Lachnospiraceae	Lachnospiraceae NK4A136 group	unknown species	Lachnospiraceae NK4A136 group
143	Cluster_580	1.59582	-3.91487	1.46288	-2.67615	0.00744744	0.020262	Bacteria	Firmicutes	Clostridia	Lachnospirales	Lachnospiraceae	[Eubacterium] xylanophilum group	unknown species	[Eubacterium] xylanophilum group
124	Cluster_184	10.8946	-3.93755	0.639096	-6.16112	7.22308e-10	9.50713e-09	Bacteria	Firmicutes	Clostridia	Lachnospirales	Lachnospiraceae	unknown genus	Clostridiales bacterium CIEAF 016	Clostridiales bacterium CIEAF 016
131	Cluster_857	2.26993	-4.03108	1.10312	-3.65424	0.000257944	0.00107366	Bacteria	Firmicutes	Clostridia	Lachnospirales	Lachnospiraceae	Roseburia	unknown species	Roseburia
55	Cluster_838	1.81924	-4.06533	1.40718	-2.88899	0.00386483	0.0111371	Bacteria	Bacteroidota	Bacteroidia	Bacteroidales	Bacteroidaceae	Bacteroides	unknown species	Bacteroides
77	Cluster_761	8.07083	-4.06818	1.30977	-3.10603	0.00189616	0.00588173	Bacteria	Firmicutes	Clostridia	Lachnospirales	Lachnospiraceae	unknown genus	unknown species
107	Cluster_1751	2.46896	-4.1262	1.12842	-3.65661	0.000255572	0.00107296	Bacteria	Firmicutes	Clostridia	Lachnospirales	Lachnospiraceae	unknown genus	unknown species
83	Cluster_1150	1.86494	-4.12747	1.23041	-3.35456	0.000794926	0.00284654	Bacteria	Firmicutes	Clostridia	Lachnospirales	Lachnospiraceae	Blautia	Lachnospiraceae bacterium DW59	Lachnospiraceae bacterium DW59
115	Cluster_306	4.55437	-4.30219	1.09626	-3.92443	8.6934e-05	0.000403208	Bacteria	Firmicutes	Clostridia	Lachnospirales	Lachnospiraceae	Lachnospiraceae UCG-006	unknown species	Lachnospiraceae UCG-006
79	Cluster_370	21.4097	-4.31654	0.917401	-4.70518	2.53637e-06	1.73974e-05	Bacteria	Firmicutes	Clostridia	Lachnospirales	Lachnospiraceae	Blautia	Lachnospiraceae bacterium 28-4	Lachnospiraceae bacterium 28-4
85	Cluster_583	19.3069	-4.33517	0.896218	-4.83718	1.31691e-06	1.00209e-05	Bacteria	Firmicutes	Clostridia	Lachnospirales	Lachnospiraceae	Blautia	Lachnospiraceae bacterium 28-4	Lachnospiraceae bacterium 28-4
56	Cluster_786	2.89965	-4.36356	1.39308	-3.1323	0.00173441	0.0054494	Bacteria	Bacteroidota	Bacteroidia	Bacteroidales	Bacteroidaceae	Bacteroides	unknown species	Bacteroides
90	Cluster_694	2.91245	-4.38708	1.55009	-2.83021	0.00465168	0.0131707	Bacteria	Firmicutes	Clostridia	Lachnospirales	Lachnospiraceae	Acetatifactor	unknown species	Acetatifactor
54	Cluster_1034	3.83251	-4.41314	1.74497	-2.52907	0.0114366	0.029469	Bacteria	Bacteroidota	Bacteroidia	Bacteroidales	Bacteroidaceae	Bacteroides	Bacteroides acidifaciens	Bacteroides acidifaciens
88	Cluster_278	38.602	-4.43952	1.15592	-3.84069	0.000122689	0.000543179	Bacteria	Firmicutes	Clostridia	Lachnospirales	Lachnospiraceae	Blautia	Lachnospiraceae bacterium 28-4	Lachnospiraceae bacterium 28-4
130	Cluster_32	371.518	-4.48434	0.957111	-4.68528	2.79576e-06	1.83992e-05	Bacteria	Firmicutes	Clostridia	Lachnospirales	Lachnospiraceae	Roseburia	unknown species	Roseburia
91	Cluster_66	37.7519	-4.51248	0.964232	-4.67987	2.87058e-06	1.86397e-05	Bacteria	Firmicutes	Clostridia	Lachnospirales	Lachnospiraceae	Acetatifactor	unknown species	Acetatifactor
113	Cluster_61	22.9327	-4.53766	0.676601	-6.70655	1.99278e-11	3.88193e-10	Bacteria	Firmicutes	Clostridia	Lachnospirales	Lachnospiraceae	unknown genus	Lachnospiraceae bacterium 3-2	Lachnospiraceae bacterium 3-2
92	Cluster_321	3.54286	-4.69756	1.03638	-4.53267	5.82416e-06	3.54546e-05	Bacteria	Firmicutes	Clostridia	Lachnospirales	Lachnospiraceae	Lachnospiraceae NK4A136 group	unknown species	Lachnospiraceae NK4A136 group
73	Cluster_181	2.88863	-4.77126	1.46319	-3.26085	0.00111077	0.00375656	Bacteria	Firmicutes	Clostridia	Lachnospirales	Lachnospiraceae	Lachnospiraceae NK4A136 group	unknown species	Lachnospiraceae NK4A136 group
72	Cluster_64	16.6784	-4.77984	1.26973	-3.76446	0.000166908	0.000719328	Bacteria	Firmicutes	Clostridia	Lachnospirales	Lachnospiraceae	Lachnospiraceae NK4A136 group	unknown species	Lachnospiraceae NK4A136 group
80	Cluster_768	3.299	-4.95226	1.24802	-3.9681	7.24469e-05	0.000349323	Bacteria	Firmicutes	Clostridia	Lachnospirales	Lachnospiraceae	Blautia	Lachnospiraceae bacterium DW59	Lachnospiraceae bacterium DW59
64	Cluster_1451	4.60257	-5.05694	0.960682	-5.2639	1.41029e-07	1.24875e-06	Bacteria	Firmicutes	Clostridia	Lachnospirales	Lachnospiraceae	Lachnospiraceae NK4A136 group	unknown species	Lachnospiraceae NK4A136 group
71	Cluster_179	3.61827	-5.09343	1.21004	-4.20929	2.56178e-05	0.000135607	Bacteria	Firmicutes	Clostridia	Lachnospirales	Lachnospiraceae	Lachnospiraceae NK4A136 group	unknown species	Lachnospiraceae NK4A136 group
112	Cluster_862	4.95268	-5.14992	1.06258	-4.84661	1.25589e-06	9.70825e-06	Bacteria	Firmicutes	Clostridia	Lachnospirales	Lachnospiraceae	Lachnoclostridium	unknown species	Lachnoclostridium
159	Cluster_101	38.6142	-5.20081	0.911148	-5.70797	1.14332e-08	1.23732e-07	Bacteria	Firmicutes	Clostridia	Oscillospirales	Oscillospiraceae	unknown genus	unknown species
166	Cluster_212	5.3576	-5.29048	0.963138	-5.49297	3.95232e-08	3.84956e-07	Bacteria	Firmicutes	Clostridia	Oscillospirales	Ruminococcaceae	unknown genus	Clostridium sp.	Clostridium sp.
135	Cluster_354	14.0848	-5.36364	0.896235	-5.98463	2.1688e-09	2.57611e-08	Bacteria	Firmicutes	Clostridia	Lachnospirales	Lachnospiraceae	Roseburia	unknown species	Roseburia
84	Cluster_12	655.866	-5.37492	0.803218	-6.69174	2.20538e-11	3.97785e-10	Bacteria	Firmicutes	Clostridia	Lachnospirales	Lachnospiraceae	Blautia	Lachnospiraceae bacterium 28-4	Lachnospiraceae bacterium 28-4
78	Cluster_1241	4.57611	-5.41949	1.1484	-4.71917	2.36809e-06	1.64751e-05	Bacteria	Firmicutes	Clostridia	Lachnospirales	Lachnospiraceae	Blautia	Lachnospiraceae bacterium 28-4	Lachnospiraceae bacterium 28-4
101	Cluster_162	4.69797	-5.45767	2.04981	-2.66252	0.00775569	0.0209835	Bacteria	Firmicutes	Clostridia	Lachnospirales	Lachnospiraceae	Lachnospiraceae NK4A136 group	unknown species	Lachnospiraceae NK4A136 group
171	Cluster_93	64.7836	-5.53993	0.832773	-6.65239	2.88371e-11	5.0156e-10	Bacteria	Firmicutes	Clostridia	Oscillospirales	Ruminococcaceae	unknown genus	unknown species
62	Cluster_1076	7.55389	-5.77401	1.05458	-5.47518	4.37061e-08	4.09324e-07	Bacteria	Firmicutes	Clostridia	Lachnospirales	Lachnospiraceae	Lachnospiraceae NK4A136 group	unknown species	Lachnospiraceae NK4A136 group
125	Cluster_76	12.29	-6.08166	2.63319	-2.30962	0.0209093	0.0499157	Bacteria	Firmicutes	Clostridia	Lachnospirales	Lachnospiraceae	Roseburia	unknown species	Roseburia
74	Cluster_313	8.11914	-6.25323	1.0456	-5.98052	2.22426e-09	2.57909e-08	Bacteria	Firmicutes	Clostridia	Lachnospirales	Lachnospiraceae	Lachnospiraceae NK4A136 group	Lachnospiraceae bacterium COE1	Lachnospiraceae bacterium COE1
128	Cluster_232	24.9048	-6.45218	1.05648	-6.10723	1.01374e-09	1.29919e-08	Bacteria	Firmicutes	Clostridia	Lachnospirales	Lachnospiraceae	Roseburia	unknown species	Roseburia
142	Cluster_220	12.3332	-6.49706	0.891976	-7.28389	3.24329e-13	7.27158e-12	Bacteria	Firmicutes	Clostridia	Lachnospirales	Lachnospiraceae	Lachnospiraceae FCS020 group	unknown species	Lachnospiraceae FCS020 group
173	Cluster_129	239.287	-6.67269	1.04146	-6.40707	1.48339e-10	2.25754e-09	Bacteria	Firmicutes	Bacilli	Lactobacillales	Enterococcaceae	Enterococcus	Enterococcus faecalis	Enterococcus faecalis
129	Cluster_378	11.9032	-6.8043	1.19638	-5.68741	1.2898e-08	1.36551e-07	Bacteria	Firmicutes	Clostridia	Lachnospirales	Lachnospiraceae	Roseburia	unknown species	Roseburia
126	Cluster_194	14.4724	-7.08334	0.852325	-8.3106	9.52181e-17	3.56702e-15	Bacteria	Firmicutes	Clostridia	Lachnospirales	Lachnospiraceae	unknown genus	unknown species
110	Cluster_414	19.6845	-7.15966	1.02335	-6.99626	2.62889e-12	5.56639e-11	Bacteria	Firmicutes	Clostridia	Lachnospirales	Lachnospiraceae	Lachnoclostridium	unknown species	Lachnoclostridium
118	Cluster_81	106.883	-7.36948	0.849655	-8.6735	4.19048e-18	2.04076e-16	Bacteria	Firmicutes	Clostridia	Lachnospirales	Lachnospiraceae	Lachnospiraceae UCG-006	unknown species	Lachnospiraceae UCG-006
82	Cluster_40	114.319	-7.5128	1.03167	-7.28217	3.2849e-13	7.27158e-12	Bacteria	Firmicutes	Clostridia	Lachnospirales	Lachnospiraceae	Blautia	Lachnospiraceae bacterium DW59	Lachnospiraceae bacterium DW59
63	Cluster_69	173.371	-8.62228	0.780907	-11.0414	2.41341e-28	3.91777e-26	Bacteria	Firmicutes	Clostridia	Lachnospirales	Lachnospiraceae	Lachnospiraceae NK4A136 group	unknown species	Lachnospiraceae NK4A136 group
111	Cluster_38	336.858	-9.11721	0.718959	-12.6811	7.52471e-37	3.66454e-34	Bacteria	Firmicutes	Clostridia	Lachnospirales	Lachnospiraceae	Dorea	unknown species	Dorea
